# Supplementary material for: Improving Vitamin D Status in Preterm Newborns: A Randomized Trial of 800 vs. 400 IU/Day
Source: Nutrients. 2025 May 30;17(11):1888. doi: 10.3390/nu17111888 (PMC12158240; doi:10.3390/nu17111888)
Supplement: Supplementary file 1 [file nutrients-17-01888-s001.zip]

Archive with 1 entries (1 files):
- nutrients-3649104-supplementary.pdf
